# Supplementary material for: BIGrat: a repeat resolver for pyrosequencing-based re-sequencing with Newbler
Source: BMC Res Notes. 2012 Oct 15;5:567. doi: 10.1186/1756-0500-5-567 (PMC3599625; doi:10.1186/1756-0500-5-567)
Supplement: Additional file 4 — Source code of BIGrat. See the enclosed README for more information. [file 1756-0500-5-567-S4.gz]

Archive with 9 entries (7 files):
- BIGrat_1.0
- BIGrat_1.0/Readme
- BIGrat_1.0/req_454Reassembly.pl
- BIGrat_1.0/BIGrat.sh
- BIGrat_1.0/req_process_454PairAlign.pl
- BIGrat_1.0/req_combine_contig.pl
- BIGrat_1.0/test
- BIGrat_1.0/test/reference.fna
- BIGrat_1.0/test/1x.sff
