# Supplementary material for: BIGrat: a repeat resolver for pyrosequencing-based re-sequencing with Newbler
Source: BMC Res Notes. 2012 Oct 15;5:567. doi: 10.1186/1756-0500-5-567 (PMC3599625; doi:10.1186/1756-0500-5-567)
Supplement: Additional file 4 — Source code of BIGrat. See the enclosed README for more information. [file 1756-0500-5-567-S4.gz › BIGrat_1.0/req_454Reassembly.pl]

#!/usr/bin/perl -w
open(R,"$ARGV[0]")||die"$!"; #reference

$refseq="";
while(<R>){
	chomp;
	if(/>(\S+)/){
		$refname=$1;
	}else{
		s/^\s+//;
		s/\s+$//;
		$refseq.=$_;
	}
}
close R;

open(A, "$ARGV[1]")||die"$!"; #g454PairAlign_sort.txt

open(O, ">$ARGV[2]")||die"$!";#Gapfill outcome

$Gapi=""; #Initial gap
$Gapn=""; # Now gap
$Gapc1=""; #Gap coord1
$Gapc2=""; #Gap coord2
@GapSeq=();
@GapName=();

while(<A>){
	chomp;
	@list=split(/\s+/,$_);
	$Gapn=$list[0];

	if($Gapn ne $Gapi && $Gapi)
	{	
#print "process $Gapi\n";
		$target=substr($refseq,$Gapc1-1,$Gapc2-$Gapc1+1);
		$signal=&Assembly_seq(\@GapSeq );
		&Assembly_sff(\@GapName) if(!$signal);
		
		@GapName=();
		@GapSeq=();
	}
	
	$Gapi=$Gapn;
	$Gapc1=$list[1];
	$Gapc2=$list[2];
		
	push(@GapName,$list[3]);
	push(@GapSeq,$list[4]);
}

#print "process $Gapi\n";

$target=substr($refseq,$Gapc1-1,$Gapc2-$Gapc1+1);
$signal=&Assembly_seq(\@GapSeq );
&Assembly_sff(\@GapName) if(!$signal);


close A;
close O;

sub Assembly_seq {
	$refarry=shift;
	$number=grep(/$target/i,@$refarry);
	$length=$Gapc2-$Gapc1+1;
#print "$Gapi\tnumber of gap reads: $number\n";
	if($number){
		print O ">${Gapi}_contig00000  $refname, $Gapc1..$Gapc2  length=$length  numreads=$number\n";
		print O "$target\n";
		
	}

	return $number;
}


sub Assembly_sff {
	$refarry=shift;
	$file_gap=$Gapi.".reads";
	$"="\n";
	open(T,">$file_gap")||die"$!";
	print T "@$refarry","\n";
	close T;
	$file_ref=$Gapi.".ref";
	open(T,">$file_ref")||die"$!";
	print T ">$Gapi\n$target\n";
	close T;
	system("sfffile -i $file_gap -o $Gapi.sff gaps.sff 1>/dev/null 2>&1");
	system("runMapping -nrm -gref -a 1 -o $Gapi $file_ref $Gapi.sff 1>/dev/null 2>&1");
	$congfile=$Gapi."/mapping/454AllContigs.fna";
	if(-e $congfile){
	open(T,"$congfile")||die"$!";
	while(<T>){
		chomp;
		if(/>(\S+)  (\S+), (\d+)\.\.(\d+)  (.*)/){
			$nc1=$3+$Gapc1-1;
			$nc2=$4+$Gapc1-1;
			print O ">${2}_$1  $refname, $nc1..$nc2  $5\n";
		}else{
			print O "$_\n";
		}
	}
	close T;

	}

	system(" rm -rf $Gapi*");


}
