# Supplementary material for: BIGrat: a repeat resolver for pyrosequencing-based re-sequencing with Newbler
Source: BMC Res Notes. 2012 Oct 15;5:567. doi: 10.1186/1756-0500-5-567 (PMC3599625; doi:10.1186/1756-0500-5-567)
Supplement: Additional file 4 — Source code of BIGrat. See the enclosed README for more information. [file 1756-0500-5-567-S4.gz › BIGrat_1.0/BIGrat.sh]

#!/bin/bash 


if [ $# -ne 4 ];
then 
	echo "Usage: $0 <MAP_DIR> <REF_FILE> <SFF_DIR>  <GAP SET>"
	echo "note: PATH should be absolute PATH"
	exit
fi

P_PATH=$(dirname $(readlink -f $0))
MAP_DIR=$1
REFTMP=$2
REF="ref.fasta"
SFF=$3"/*.sff"
GAP=$4

#if [ -d ${MAP_DIR}"/mapping" ];
#then 
#    cd $MAP_DIR/mapping/
#else 
#    cd  $MAP_DIR/assembly/
#fi

cd $MAP_DIR
mkdir Gapfill_$GAP
cd Gapfill_$GAP

awk '{print $1}' $REFTMP >ref.fasta

CHRLEN=`awk '!/>/{t+=length($1)}END{print t}' $REF`

awk '/>/{t=substr($4,8); if(t+0>"'$GAP'"+0) p=1;else p=0}{if(p == 1) print $0}' ../454AllContigs.fna >454AllContigs.fna2

awk '/>/{sub(/\.\./,"\t",$3);print $3}' 454AllContigs.fna2 |awk '{if(t) print t+1,$1-1;t=$2}END{if(t!="'$CHRLEN'"+0) print t+1,"'$CHRLEN'"}'|awk '{t=$2-$1+1;if(t<"'$GAP'"+0){n=1+sprintf("%d",("'$GAP'"-t)/2);print $1-n,$2+n}else print $1,$2}' >gaps.list

awk 'BEGIN{t=0}/>/{sub(/\.\..*/,"",$7);print $7"\t"t;t++}' ../454PairAlign.txt|sort -k 1 -n >454PairAlign.index 

$P_PATH/req_process_454PairAlign.pl ../454PairAlign.txt gaps.list 454PairAlign.index >g454PairAlign.txt

sort g454PairAlign.txt >g454PairAlign_sort.txt

awk '{print $4}' g454PairAlign.txt |uniq >gaps.reads

sfffile -i gaps.reads -o gaps.sff  $SFF 1>/dev/null 2>&1

$P_PATH/req_454Reassembly.pl $REF g454PairAlign_sort.txt Gfill.fasta 

cat 454AllContigs.fna2 Gfill.fasta |awk 'BEGIN{ORS=""}{if(/>/) print "\n"$0"@";else print $0}END{print "\n"}'|sed '/^$/d'|sort -k 3 -n|sed 's/@/\n/' >pre_ncontig.fna

$P_PATH/req_combine_contig.pl pre_ncontig.fna >454New_AllContig.fna 

awk '/>/{n=$0}!/>/{if(length($1)+0>500) print n"\n"$1}' 454New_AllContig.fna >454New_LargeContig.fna 

echo "finish << $MAP_DIR $REF $GAP >>"
