# Supplementary material for: BIGrat: a repeat resolver for pyrosequencing-based re-sequencing with Newbler
Source: BMC Res Notes. 2012 Oct 15;5:567. doi: 10.1186/1756-0500-5-567 (PMC3599625; doi:10.1186/1756-0500-5-567)
Supplement: Additional file 4 — Source code of BIGrat. See the enclosed README for more information. [file 1756-0500-5-567-S4.gz › BIGrat_1.0/req_process_454PairAlign.pl]

#!/usr/bin/perl -w
open(F,"$ARGV[0]")||die"$!"; ###454PairAlign.txt
open(G,"$ARGV[1]")||die"$!";  ####Gaps.txt
# open(O1,">$ARGV[2]")||die"$!";

 $i=0;
 while (<G>){
	 chomp;
	 ($star, $end)=m/^(\d+)\s+(\d+)/;
	 @{$Gaps[$i]}=($star,$end);
#	 $gapID{$i}=$start."\t".$end;
	 $i++;
 }

$Tgaps=$i;

$i=0;
open(I,"$ARGV[2]")||die"$!";
while(<I>){
	chomp;
	($cr1,$rid)=m/(\d+)\t(\d+)/;
#	print "$cr1\t$rid\t$Gaps[$i]->[0]\n";
	while($i<$Tgaps-1 && $cr1>$Gaps[$i]->[1]){
		$i++;
	}
	$judge{$rid}=$i;
}
close I;


$rid=0;
while(!eof(F)){
	$RD1=<F>;
	$RD2=<F>;
	$RD3=<F>;
	chomp $RD1;
	chomp $RD2;
	chomp $RD3;

	$RD1=~m/>(\S+),.*and (\S+), (\d+)\.\.(\d+)/;
	$r1=$3;
	$r2=$4;
	$gapid=&InGaps($r1,$r2);

	$rid++;
	next unless($gapid);


	$rdname=$1;
	$gapid--;
	$star=$Gaps[$gapid]->[0];
	$end=$Gaps[$gapid]->[1];
	
	$gapid=sprintf("G%06d",$gapid);

	$dup=$gapid.$rdname;
	next if(exists $uniqr{$dup});
	$uniqr{$dup}=1;

	$RD2=~s/^\s*\d+ (\S+) \d+\s*$/$1/;
	$RD3=~s/^\s*\d+ (\S+) \d+\s*$/$1/;

	$over1=$r1>$star ? $r1 : $star;
	$over2=$r2<$end ? $r2 : $end;

	if($over1 == $r1 && $over2==$r2) {
		$seq=$RD2;
	}else{
		$over=$over1-$r1;
		$length=$over2-$r1+1;
		$frik1=substr($RD3,0,$over);
		$frik2=substr($RD3,$over,$length);
		$nfrik1=$frik1=~s/-//g;
		$nfrik2=$frik2=~s/-//g;
		$over=$over+$nfrik1;
		$length=$length+$nfrik1+$nfrik2;
		$seq=substr($RD2,$over,$length);
	}
	
	$seq=~s/-//g;
	next if($seq eq "");

	
	
	print "$gapid\t$star\t$end\t$rdname\t$seq\n";

}
close F;


sub InGaps {

	$ref1=shift;
	$ref2=shift;
	$signal=0;

	for($i=$judge{$rid};$i<$Tgaps;$i++){
		$star=$Gaps[$i]->[0];
		$end=$Gaps[$i]->[1];
		next if($ref1>$end);
		last if ($ref2<$star);
		$signal=$i+1;
		last;
	}

	return $signal;
}
