# Supplementary material for: BIGrat: a repeat resolver for pyrosequencing-based re-sequencing with Newbler
Source: BMC Res Notes. 2012 Oct 15;5:567. doi: 10.1186/1756-0500-5-567 (PMC3599625; doi:10.1186/1756-0500-5-567)
Supplement: Additional file 4 — Source code of BIGrat. See the enclosed README for more information. [file 1756-0500-5-567-S4.gz › BIGrat_1.0/req_combine_contig.pl]

#!/usr/bin/perl -w
open(F,"$ARGV[0]")||die"$!"; #454precontig.fna

$name=0;
$refname="";
$leno=$lenn=0;
$nreado=$nreadn=0;
$seqo="";
$seqn="";
$corn1=$corn2=$coro1=$coro2=0;

$cid=0;

while(!eof(F)){
		$name=<F>;
		$seqn=<F>;
#		print $name;
		chomp $name;
		chomp $seqn;

		($refname,$corn1,$corn2,$lenn,$nreadn)=$name=~m/>\S+\s+(\S+),\s+(\d+)\.\.(\d+)\s+length=(\d+)\s+numreads=(\d+)/;
#		print "$corn1\t$corn2\n";
		if($seqo eq ""){
			$coro1=$corn1;
			$coro2=$corn2;
			$seqo=$seqn;
			$leno=$lenn;
			$nreado=$nreadn;
			next;
		}
#		print "$corn1\t$coro2\n";
		if(($corn1-$coro2)>1){
			$cid++;
			$ncontigid=sprintf("ncontig%08d",$cid);
			if(length($seqo)>100){
			print ">$ncontigid  $refname, $coro1..$coro2,  length=$leno  numreads=$nreado\n";
			print "$seqo\n";
			}

			$coro1=$corn1;
			$coro2=$corn2;
			$leno=$lenn;
			$nreado=$nreadn;
			$seqo=$seqn;
		}else {

			$over=abs($corn1-$coro2-1);
			next if($corn2<=$coro2 || length($seqn)<=$over);
			$seqo=$seqo.substr($seqn,$over);
			$leno=$leno+$lenn-$over;
			$nreado=$nreado+$nreadn;
			$coro2=$corn2;
		}
}


$cid++;
$ncontigid=sprintf("ncontig%08d",$cid);
print ">$ncontigid  $refname, $coro1..$coro2,  length=$leno  numreads=$nreado\n";
print "$seqo\n";

close F;
